# Supplementary material for: CFP1 governs uterine epigenetic landscapes to intervene in progesterone responses for uterine physiology and suppression of endometriosis
Source: Nat Commun. 2023 Jun 3;14:3220. doi: 10.1038/s41467-023-39008-0 (PMC10239508; doi:10.1038/s41467-023-39008-0)
Supplement: Supplementary file 6 — Source data [file 41467_2023_39008_MOESM6_ESM.xlsx]

## Sheet: Figure 1a
Figure 1a
	f/f	#1	#2	#3	#4
		11	10	9	10
	d/d	#1	#2	#3	#4	#5
		0	0	0	0	0

## Sheet: Figure 1b
Figure 1b
	f/f		#814	#816	#819
		no oil	0.02	0.019	0.015
		oil	0.321	0.15	0.221
	d/d		#813	#817	#820	#821
		no oil	0.008	0.008	0.009	0.006
		oil	0.017	0.014	0.013	0.011

## Sheet: Figure 1d
Figure 1d
	f/f	#746	#322	#320	#339	#335
		5	7	9	9	7
	d/d	#923	#920	#82	#225
		0	0	0	0

## Sheet: Figure 1e
Figure 1e
	f/f	No.	Oviduct	Uterus		d/d	No.	Oviduct	Uterus
		#113	0	4			#174	9	0
		#558	0	3			#806	11	0
		#559	0	4			#639	9	0
		#633	0	2			#803	2	0
		#636	0	5			#369	1	0
		#445	0	3			#869	10	0
		#371	0	7			#871	15	0
		#367	0	3			#817	3	0
		#443	0	5			#872	4	0
		#819	0	8			#874	14	0
		#305	0	4			#568	4	0
		#59	0	4			#570	5	0
		#703	0	2			#354	7	0
		#663	0	4			#570	13	0
		#660	0	6			#981	17	0
		#559	0	7			#984	21	0
		#504	0	6			#985	1	0
		#551	0	7			#988	3	0
		#735	0	5			#986	8	0
		#736	0	5			#19	4	0
		#15	0	5			#24	3	0
		#20	0	5			#25	2	0
		#23	0	6
	sum	n=23	0	110		sum	n=22	166	0
	%		0	100		%		100	0

## Sheet: Figure 1k
Figure 1k
	f/f			#1	#2	#3	#4	#5	#6	#7
		Epithelium	total cells	105	74	113	62	277	304	175
			positive cells	0	1	0	0	4	7	2
			%	0	1.35135	0	0	1.44404	2.30263	1.14286
		Stroma	total cells	421	611	450	342	618	598	778
			positive cells	182	196	188	88	252	272	276
			%	43.2304	32.0786	41.7778	25.731	40.7767	45.4849	35.4756
	d/d			#1	#2	#3	#4	#5	#6	#7
		Epithelium	total cells	157	199	211	120	300	298	157
			positive cells	48	61	72	31	154	56	77
			%	30.5732	30.6533	34.1232	25.8333	51.3333	18.7919	49.0446
		Stroma	total cells	936	499	699	283	664	469	268
			positive cells	149	94	111	54	33	14	18
			%	15.9188	18.8377	15.8798	19.0813	4.96988	2.98507	6.71642

## Sheet: Figure 2i
Figure 2i
	Ihh			Ptch1			Ptch2			Gli1			Gli2			Gli3			rPL7
	Ihh	f/f	#113	#367	#371	#442	#445	#517	#663	#819
			1.44962	1	0.878457	1.01973	0.953108	0.755363	0.684458	0.908253
		d/d	#365	#368	#396	#639	#640	#803	#869	#871
			0.36326	0.119555	0.400937	0.495095	0.273924	0.452502	0.0416083	0.0475148
	Ptch1	f/f	#113	#367	#371	#442	#445	#517	#663	#819
			0.987826	1	0.772221	0.958506	1.01967	1.02175	0.923569	0.926998
		d/d	#365	#368	#396	#639	#640	#803	#869	#871
			0.514736	0.299997	0.545579	0.780969	0.552734	0.865701	0.297858	0.263209
	Ptch2	f/f	#113	#367	#371	#442	#445	#517	#663	#819
			1.18302	1	0.817662	1.03119	0.973347	0.818372	0.962798	0.989874
		d/d	#365	#368	#396	#639	#640	#803	#869	#871
			0.350181	0.184295	0.429689	0.454033	0.391669	0.531845	0.180422	0.141318
	Gli1	f/f	#113	#367	#371	#442	#445	#517	#663	#819
			1.30417	1	0.880128	0.842578	0.944813	0.97985	0.907035	0.920879
		d/d	#365	#368	#396	#639	#640	#803	#869	#871
			0.418702	0.225377	0.520575	0.624554	0.531738	0.718527	0.256933	0.24561
	Gli2	f/f	#113	#367	#371	#442	#445	#517	#663	#819
			1.42513	1	0.855315	0.993599	1.05115	1.06172	0.943804	0.89993
		d/d	#365	#368	#396	#639	#640	#803	#869	#871
			0.616464	0.546674	0.872043	0.828418	0.681982	0.977862	0.701098	0.689552
	Gli2	f/f	#113	#367	#371	#442	#445	#517	#663	#819
			1.1844	1	0.947205	0.970245	1.03477	1.03236	1.07005	0.981995
		d/d	#365	#368	#396	#639	#640	#803	#869	#871
			0.593851	0.495562	0.697864	0.791806	0.667259	0.708488	0.615734	0.519208

## Sheet: Figure 3c
Figure 3c
	Gata2	f/f	#113	#367	#371	#442	#445	#517	#663	#819
			1.22178	1.06614	0.868701	0.974766	0.767757	0.905216	0.744128	1.1302
		d/d	#365	#368	#396	#639	#640	#803	#869	#871
			0.810221	0.690436	0.81998	0.825345	0.845602	0.825402	0.821116	0.769518
	Sox17	f/f	#113	#367	#371	#442	#445	#517	#663	#819
			1.16326	1.03503	0.917658	0.781461	0.767757	0.897462	0.802263	0.982114
		d/d	#365	#368	#396	#639	#640	#803	#869	#871
			0.72084	0.754086	0.907307	0.784183	0.877485	0.640932	0.72086	0.733236
	Nr2f2	f/f	#113	#367	#371	#442	#445	#517	#663	#819
			0.912196	1	0.978454	1.01282	0.951234	0.848501	0.993017	0.968392
		d/d	#365	#368	#396	#639	#640	#803	#869	#871
			0.700534	0.663376	0.893906	0.690804	0.83423	0.799113	0.604035	0.591602
	Hand2	f/f	#113	#367	#371	#442	#445	#517	#663	#819
			1.07332	0.844376	0.918246	0.935317	0.966567	0.981873	0.983776	0.968929
		d/d	#365	#368	#396	#639	#640	#803	#869	#871
			0.709307	0.686923	1.00055	0.791267	0.845399	0.791116	0.80073	0.835236
	Fgf2	f/f	#113	#367	#371	#442	#445	#517	#663	#819
			0.373672	0.513502	0.354489	0.459389	0.430466	0.40695	0.354891	0.34033
		d/d	#365	#368	#396	#639	#640	#803	#869	#871
			0.8319	0.769383	0.974699	1.18967	1.07358	1.07615	0.932936	1.00251
	Fgf18	f/f	#113	#367	#371	#442	#445	#517	#663	#819
			0.805542	0.512315	0.411694	0.781946	0.645933	0.560807	0.46171	0.489044
		d/d	#365	#368	#396	#639	#640	#803	#869	#871
			0.885591	0.659372	1.00055	1.33608	0.986463	0.510121	0.611248	0.651428

## Sheet: Figure 3e
Figure 3e
	CFP1			#1	#2	#3
		Gata2	f/f	0.602	0.606	0.781
			d/d	0.123	0.129	0.138
		Sox17	f/f	0.273	0.352	0.365
			d/d	0.063	0.113	0.184
		Ihh	f/f	1.221	1.295	1.399
			d/d	0.236	0.298	0.585
	SET1			#1	#2	#3
		Gata2	f/f	2.955	3.876	4.824
			d/d	1.125	1.691	2.761
		Sox17	f/f	0.641	0.726	0.793
			d/d	0.737	0.755	0.881
		Ihh	f/f	3.921	3.602	4.501
			d/d	2.567	2.707	3.009
	H3K4me3			#1	#2	#3
		Gata2	f/f	19.307	29.229	30.286
			d/d	10.641	12.791	14.941
		Sox17	f/f	2.749	3.658	4.699
			d/d	2.158	3.265	4.357
		Ihh	f/f	10.67	11.182	11.709
			d/d	7.313	8.051	8.771

## Sheet: Figure 3g
Figure 3g
	f/f				#1	#2	#3	#4
		E2	Epithelium	total cells	322	252	271	65
				positive cells	318	247	201	64
				%	98.7578	98.0159	74.1697	98.4615
			Stroma	total cells	703	973	492	438
				positive cells	19	14	3	5
				%	2.7027	1.43885	0.609756	1.14155
					#1	#2	#3	#4
		E2+P4	Epithelium	total cells	209	295	329	428
				positive cells	6	15	8	11
				%	2.87081	5.08475	2.43161	2.57009
			Stroma	total cells	1269	1025	1006	960
				positive cells	153	113	94	73
				%	12.0567	11.0244	9.34394	7.60417
					#1	#2	#3	#4
		E2+P4+SAG	Epithelium	total cells	203	456	380	272
				positive cells	0	0	1	1
				%	0	0	0.263158	0.367647
			Stroma	total cells	1557	508	623	417
				positive cells	171	32	75	57
				%	10.9827	6.29921	12.0385	13.6691
	d/d				#1	#2	#3	#4
		E2	Epithelium	total cells	148	166	214	132
				positive cells	147	165	212	130
				%	99.3243	99.3976	99.0654	98.4848
			Stroma	total cells	216	287	530	563
				positive cells	0	0	2	1
				%	0	0	0.377358	0.17762
					#1	#2	#3	#4
		E2+P4	Epithelium	total cells	303	339	453	283
				positive cells	223	300	368	242
				%	73.5974	88.4956	81.2362	85.5124
			Stroma	total cells	944	659	455	979
				positive cells	3	5	0	4
				%	0.317797	0.758725	0	0.40858
					#1	#2	#3	#4
		E2+P4+SAG	Epithelium	total cells	254	187	535	396
				positive cells	2	2	1	7
				%	0.787402	1.06952	0.186916	1.76768
			Stroma	total cells	950	426	490	451
				positive cells	41	25	22	29
				%	4.31579	5.86854	4.4898	6.43016

## Sheet: Figure 3h
Figure 3h
	Gli1	f/f	PBS	#555	#645	#656	#661	#662	#665	#666	#672
				2.32874	2.221	2.32968	2.54229	2	2.25171	2.84727	2.03778
			SAG	#555	#645	#656	#661	#662	#665	#666	#672
				2.65511	2.56365	2.72424	2.94173	2.10708	2.63506	2.24459	2.64154
		d/d	PBS	#25	#77	#351	#356	#357	#992	#991	#665
				1.41735	0.285376	0.849698	0.610837	1.19335	1.24723	0.702688	0.879546
			SAG	#25	#77	#351	#356	#357	#992	#991	#665
				2.56789	2.23153	2.70155	2.82579	2.60933	2.62633	2.21355	2.54512
	Gli2	f/f	PBS	#555	#645	#656	#661	#662	#665	#666	#672
				2.44063	2.30816	2.35325	2.89689	2	2.58142	2.75063	2.14078
			SAG	#555	#645	#656	#661	#662	#665	#666	#672
				2.60247	2.61387	2.48624	2.90463	2.50024	2.42678	2.42146	2.29748
		d/d	PBS	#25	#77	#351	#356	#357	#992	#991	#665
				1.11326	0.868015	0.913904	0.812819	0.724474	1.03476	0.88444	0.726911
			SAG	#25	#77	#351	#356	#357	#992	#991	#665
				2.25121	2.55171	2.66796	2.21518	2.21259	2.69898	2.5336	2.39267
	Nr2f2	f/f	PBS	#555	#645	#656	#661	#662	#665	#666	#672
				2.42792	2.57395	3.07038	3.13977	3	3.1196	3.29752	2.95463
			SAG	#555	#645	#656	#661	#662	#665	#666	#672
				3.18168	2.99925	3.04241	2.92055	3.56722	3.47925	3.32705	3.01412
		d/d	PBS	#25	#77	#351	#356	#357	#992	#991	#665
				0.72223	0.999122	0.867027	1.34759	1.01866	1.11889	1.13492	1.01088
			SAG	#25	#77	#351	#356	#357	#992	#991	#665
				3.56701	3.52217	3.49153	2.85066	2.84384	3.00005	2.96568	2.96553
	Hand2	f/f	PBS	#555	#645	#656	#661	#662	#665	#666	#672
				2.97128	2.41016	2.37818	2.58919	2	2.53305	2.97811	3.11871
			SAG	#555	#645	#656	#661	#662	#665	#666	#672
				2.69639	2.45863	3.35847	2.64703	3.06344	3.79211	3.14523	2.63037
		d/d	PBS	#25	#77	#351	#356	#357	#992	#991	#665
				0.825152	0.909806	0.918827	1.43235	1.2512	1.15788	1.15428	0.804431
			SAG	#25	#77	#351	#356	#357	#992	#991	#665
				3.51171	3.69022	3.46517	3.50421	3.30608	2.81715	2.92575	2.93085

[truncated: 19 more sheets: Figure 4d, Figure 4e, Figure 4f, Figure 5a, Figure 5b, Figure 5d, Figure S1d, Figure S1e, Figure S3a, Figure S3d, Figure S3e, Figure S4a, Figure S4b, Figure S4c, Figure S4d, Figure S8a, Figure S8b, Figure S9a, Figure S9b]
